# Supplementary material for: Application of the Semi-Automatic Titration Method Using a Webcam for the Determination of Calcium in Milk and Dairy Products
Source: Molecules. 2025 Aug 30;30(17):3553. doi: 10.3390/molecules30173553 (PMC12430243; doi:10.3390/molecules30173553)
Supplement: Supplementary file 1 [file molecules-30-03553-s001.zip]

Archive with 1 entries (1 files):
- molecules-3802908-supplementary.pdf
